# Supplementary material for: Do B Vitamins Enhance the Effect of Omega-3 Polyunsaturated Fatty Acids on Cardiovascular Diseases? A Systematic Review of Clinical Trials
Source: Nutrients. 2022 Apr 12;14(8):1608. doi: 10.3390/nu14081608 (PMC9032763; doi:10.3390/nu14081608)
Supplement: Supplementary file 1 [file nutrients-14-01608-s001.zip]

Archive with 1 entries (1 files):
- nutrients-1637059-supplementary.pdf
